# Supplementary material for: CircDTL Functions as an Oncogene and Regulates Both Apoptosis and Ferroptosis in Non-small Cell Lung Cancer Cells
Source: Front Genet. 2021 Sep 21;12:743505. doi: 10.3389/fgene.2021.743505 (PMC8490767; doi:10.3389/fgene.2021.743505)
Supplement: Supplementary file 1 [file Table_1.xlsx]

## Sheet: Table 1
#please cite:
#Zhou KR, Liu S, Cai L, et al. ENCORI: The Encyclopedia of RNA Interactomes.
#2.Li JH, et al.starBase v2.0: decoding miRNA-ceRNA, miRNA-ncRNA and protein-RNA interaction networks from large-scale CLIP-Seq data , Nucleic Acids Res. 2014 Jan;42:D92-7.
miRNAid	miRNAname	geneID	geneName	geneType	chromosome	start	end	strand	clipExpNum	degraExpNum	RBP	merClass	miRseq	align	targetSeq
MIMAT0022714	hsa-miR-766-5p	NM_016448	DTL	circRNA	chr1	212209205	212209226	+	4	0	AGO1,AGO1-4,AGO2	7mer-m8	uucUGGUCGUGGUUAAGGAGGa	| | | : | |||||||	cucAGCUGAGGCUUUUCCUCCg
MIMAT0019853	hsa-miR-4731-5p	NM_016448	DTL	circRNA	chr1	212209246	212209267	+	2	0	AGO2	7mer-m8	gugugaguacaccgGGGGUCGu	|||||||	cggugcuccgccagCCCCAGCu
MIMAT0017988	hsa-miR-3611	NM_016448	DTL	circRNA	chr1	212216335	212216348	+	2	0	AGO1,AGO1-4	8mer	auucuuaaagaaAGAAGUGUu	||||||||	#NAME?
MIMAT0022714	hsa-miR-766-5p	NM_016448	DTL	circRNA	chr1	212216417	212216438	+	1	0	AGO1-4	7mer-m8	uucuggUCGUGGUUAAGGAGGa	||: |||:|||||||	aacaggAGUCCCAGUUCCUCCu
MIMAT0000259	hsa-miR-182-5p	NM_016448	DTL	circRNA	chr1	212218012	212218036	+	2	0	AGO1-4,AGO2	7mer-m8	ucacacuCAAGAUGGU-AACGGUUu	|| ||| || |||||||	ggaacauGUACUAGCAGUUGCCAAu
MIMAT0000722	hsa-miR-370-3p	NM_016448	DTL	circRNA	chr1	212220639	212220653	+	1	0	AGO1-4	7mer-m8	ugguccaaGGUGGGGUCGUCCg	::|| |||||||	#NAME?
MIMAT0027687	hsa-miR-6893-3p	NM_016448	DTL	circRNA	chr1	212220639	212220653	+	1	0	AGO1-4	7mer-m8	gaccgucCACUUCCGUCGUCCc	|| | ||||||||	#NAME?
MIMAT0000091	hsa-miR-33a-5p	NM_016448	DTL	circRNA	chr1	212220700	212220724	+	1	0	AGO1-4	7mer-m8	acguUACGUU----GAUGUUACGUg	|||||| | |||||||	gaacAUGCAAAGGUCAUCAAUGCAg
MIMAT0003301	hsa-miR-33b-5p	NM_016448	DTL	circRNA	chr1	212220701	212220724	+	1	0	AGO1-4	7mer-m8	cguUACGUU----GUCGUUACGUg	|||||| || |||||||	aacAUGCAAAGGUCAUCAAUGCAg
MIMAT0027668	hsa-miR-6884-5p	NM_016448	DTL	circRNA	chr1	212220708	212220729	+	1	0	AGO1-4	8mer	guUGUAGUGGAAGAGUCGGAGa	| :|||:| : |||||||	aaAGGUCAUCAAUGCAGCCUCa
MIMAT0002175	hsa-miR-485-5p	NM_016448	DTL	circRNA	chr1	212220709	212220729	+	1	0	AGO1-4	8mer	cuuaAGUAGUGCCGGUCGGAGa	|||||| | |||||||	aaggUCAUCAAUG-CAGCCUCa
MIMAT0004687	hsa-miR-371a-5p	NM_016448	DTL	circRNA	chr1	212220735	212220756	+	1	1	AGO1-4	8mer	ucACGGGGGUG--UCAAACUCa	||||::: | ||||||||	guUGCCUUUUCUAAGUUUGAGa
MIMAT0000097	hsa-miR-99a-5p	NM_016448	DTL	circRNA	chr1	212236226	212236243	+	4	0	AGO1-4,AGO2	7mer-m8	guguucuagccuAGAUGCCCAa	| |||||||	#NAME?
MIMAT0000098	hsa-miR-100-5p	NM_016448	DTL	circRNA	chr1	212236226	212236243	+	4	0	AGO1-4,AGO2	7mer-m8	guguucaagccuAGAUGCCCAa	| |||||||	#NAME?
MIMAT0000689	hsa-miR-99b-5p	NM_016448	DTL	circRNA	chr1	212236226	212236243	+	4	0	AGO1-4,AGO2	7mer-m8	gcguuccagccaAGAUGCCCAc	| |||||||	#NAME?
MIMAT0001639	hsa-miR-145	NM_016448	DTL	circRNA	chr1	212236240	212236261	+	15	0	AGO1,AGO1-4,AGO2	8mer	uccccaaguggcUCGUUGUAAg	:||||||||	gguggaagagauGGCAACAUUa
MIMAT0002871	hsa-miR-234	NM_016448	DTL	circRNA	chr1	212236262	212236283	+	14	0	AGO1,AGO1-4,AGO2	8mer	gucuuaggaacgGGUCCACGUa	|||||||||	uggucugggauaCCAGGUGCAa
MIMAT0025475	hsa-miR-6509-3p	NM_016448	DTL	circRNA	chr1	212238273	212238294	+	4	0	AGO1,AGO1-4,AGO2	7mer-m8	uuuaauccaucaccGUCACCUu	|||||||	caagugaaucaaauCAGUGGAg
MIMAT0015056	hsa-miR-3179	NM_016448	DTL	circRNA	chr1	212238305	212238326	+	4	0	AGO1,AGO1-4,AGO2	8mer	ugcaaauuuaaagUGGGGAAGa	||||||||	cucagacaagcaaACCCCUUCa
MIMAT0004185	hsa-miR-802	NM_016448	DTL	circRNA	chr1	212240154	212240175	+	4	0	AGO1,AGO1-4	7mer-m8	uguuccuacuuagaaACAAUGAc	|||||||	#NAME?
MIMAT0004597	hsa-miR-140-3p	NM_016448	DTL	circRNA	chr1	212240162	212240180	+	4	0	AGO1,AGO1-4	7mer-m8	ggcacCAAGAUGGGACACCAu	|| :|| |||||||	gcaaaGUGUUA--CUGUGGUc
MIMAT0000722	hsa-miR-370-3p	NM_016448	DTL	circRNA	chr1	212240195	212240216	+	4	0	AGO1-4,AGO2	8mer	ugguccaAGGUGGGGUCGUCCg	|: ::|:|||||||	gaauaccUUAGUCUCAGCAGGa
MIMAT0027687	hsa-miR-6893-3p	NM_016448	DTL	circRNA	chr1	212240195	212240216	+	4	0	AGO1-4,AGO2	8mer	gaccguccacuuccGUCGUCCc	|||||||	gaauaccuuagucuCAGCAGGa
MIMAT0022300	hsa-miR-194	NM_016448	DTL	circRNA	chr1	212241962	212241983	+	21	0	AGO1,AGO1-4,AGO2,AGO3	7mer-m8	aacGGU-AUGUACUUGAAAUAa	||| |: | |||||||	auuCCACUGGCUCUACUUUAUu
MIMAT0000433	hsa-miR-297	NM_016448	DTL	circRNA	chr1	212241963	212241983	+	21	0	AGO1,AGO1-4,AGO2,AGO3	7mer-m8	ucaucacgaaAGAUGAAAUAc	||||||||||	uuccacuggcUCUACUUUAUu
MIMAT0005878	hsa-miR-1287-5p	NM_016448	DTL	circRNA	chr1	212245472	212245493	+	6	0	AGO1,AGO1-4,AGO2	7mer-m8	cugagcuuggugacUAGGUCGu	|||||||	accuuuuauguaaaAUCCAGCc
MIMAT0001339	hsa-miR-422a	NM_016448	DTL	circRNA	chr1	212245482	212245503	+	2	0	AGO1-4,AGO2	8mer	cggaagacUGGGAUUCAGGUCa	| ||| |||||||	uaaaauccAGCCUUAGUCCAGa
MIMAT0000732	hsa-miR-378a-3p	NM_016448	DTL	circRNA	chr1	212245483	212245503	+	2	0	AGO1-4,AGO2	8mer	cggaAGACUGAGGUUCAGGUCa	|| :| |: |||||||	aaaaUCCAGC-CUUAGUCCAGa
MIMAT0018984	hsa-miR-378h	NM_016448	DTL	circRNA	chr1	212245484	212245503	+	2	0	AGO1-4,AGO2	8mer	ggUAGACUGUGGUUCAGGUCa	||| :| |: |||||||	aaAUCCAGC-CUUAGUCCAGa
MIMAT0019074	hsa-miR-378i	NM_016448	DTL	circRNA	chr1	212245484	212245503	+	2	0	AGO1-4,AGO2	8mer	ggaAGACUGAGGAUCAGGUCa	|| :| |:||||||||	aaaUCCAGC-CUUAGUCCAGa
MIMAT0018926	hsa-miR-378d	NM_016448	DTL	circRNA	chr1	212245485	212245503	+	2	0	AGO1-4,AGO2	8mer	aaAGACUGAGGUUCAGGUCa	|| :| |: |||||||	aaUCCAGC-CUUAGUCCAGa
MIMAT0018927	hsa-miR-378e	NM_016448	DTL	circRNA	chr1	212245485	212245503	+	2	0	AGO1-4,AGO2	8mer	aggacugaGGUUCAGGUCa	|: |||||||	aauccagcCUUAGUCCAGa
MIMAT0018932	hsa-miR-378f	NM_016448	DTL	circRNA	chr1	212245485	212245503	+	2	0	AGO1-4,AGO2	8mer	gaAGACCGAGGUUCAGGUCa	|| || |: |||||||	aaUCCAGC-CUUAGUCCAGa
MIMAT0014999	hsa-miR-378b	NM_016448	DTL	circRNA	chr1	212245487	212245503	+	2	0	AGO1-4,AGO2	8mer	aaGACGGAGGUUCAGGUCa	| ||||: |||||||	ucCAGCCUU--AGUCCAGa
MIMAT0004797	hsa-miR-582-3p	NM_016448	DTL	circRNA	chr1	212245491	212245513	+	2	0	AGO1-4,AGO2	7mer-m8	ccaAGUCA--ACAAGUUGGUCAAu	|:||| | | :|||||||	gccUUAGUCCAGAU-GACCAGUUu
MIMAT0004952	hsa-miR-665	NM_016448	DTL	circRNA	chr1	212251531	212251552	+	3	0	AGO1-4,AGO2	7mer-m8	uccccGGA-GUCG-GAGGACCa	||| | |: |||||||	aaccuCCUACUGUGCUCCUGGg
MIMAT0003245	hsa-miR-580-3p	NM_016448	DTL	circRNA	chr1	212251541	212251562	+	2	0	AGO1-4	8mer	ggAUUACUAAGUAGUAAGAGUu	|: | | :|||||||||	ugUGCUCCUGGGUCAUUCUCAa
MIMAT0002835	hsa-miR-526b-5p	NM_016448	DTL	circRNA	chr1	212251543	212251565	+	2	0	AGO1-4	7mer-m8	ugucuuuCACGAAGGGAGUUCUc	| |: ::|||||||	ugcuccuGGGUCAUUCUCAAGAg
MIMAT0017988	hsa-miR-3611	NM_016448	DTL	circRNA	chr1	212251582	212251602	+	1	0	AGO2	8mer	auucuuaaAGAAAGAAGUGUu	||| |||||||	gguguccaUCUGACUUCACAa
MIMAT0002824	hsa-miR-498	NM_016448	DTL	circRNA	chr1	212253984	212254004	+	5	0	AGO1,AGO1-4,AGO2	7mer-m8	cuUUUUGCGGGGGACCGAACUUu	|||| |: | |||||||	cuAAAAAUCUGGC--GCUUGAAu
MIMAT0022726	hsa-miR-1306-5p	NM_016448	DTL	circRNA	chr1	212254012	212254033	+	2	0	AGO1-4,AGO2	8mer	accugcaaacguccCCUCCACc	|||||||	uagaggagaaaccaGGAGGUGa
MIMAT0022702	hsa-miR-514a-5p	NM_016448	DTL	circRNA	chr1	212273595	212273617	+	5	0	AGO2	8mer	guacuaacagUGAGAGGUCUCAu	| | |||||||	aacaguaacgAGUAGCCAGAGUa
MIMAT0004911	hsa-miR-587	NM_016448	DTL	circRNA	chr1	212273620	212273641	+	6	0	AGO2	8mer	agccagggagcccGGUCCCGUc	||||||||	ccugccaaagcccCCAGGGCAa
MIMAT0000081	hsa-miR-1347	NM_016448	DTL	circRNA	chr1	212273628	212273650	+	12	0	AGO1,AGO2,AGO3	7mer-m8	agucuGGCUCUG-UUCACGUUAc	|| :|:| |||||||||	agcccCCAGGGCAAAGUGCAAUc
MIMAT0000092	hsa-miR-647	NM_016448	DTL	circRNA	chr1	212273628	212273650	+	12	0	AGO1,AGO2,AGO3	7mer-m8	uguccGGCCCUG-UUCACGUUAu	|| ||:| |||||||||	agcccCCAGGGCAAAGUGCAAUc
MIMAT0003218	hsa-miR-758	NM_016448	DTL	circRNA	chr1	212273628	212273650	+	12	0	AGO1,AGO2,AGO3	7mer-m8	ccuccGGCCCUG-CUCACGUUAu	|| ||:| ||||||||	agcccCCAGGGCAAAGUGCAAUc
MIMAT0000090	hsa-miR-182	NM_016448	DTL	circRNA	chr1	212273629	212273650	+	12	0	AGO1,AGO2,AGO3	7mer-m8	acguugaaUCAUUACACGUUAu	:| || |||||||	gcccccagGGCAAAGUGCAAUc
MIMAT0000707	hsa-miR-456	NM_016448	DTL	circRNA	chr1	212273629	212273650	+	12	0	AGO1,AGO2,AGO3	7mer-m8	augucuaCCUAUGGCACGUUAa	||: | |||||||	gcccccaGGGCAAAGUGCAAUc
MIMAT0000719	hsa-miR-526	NM_016448	DTL	circRNA	chr1	212273630	212273650	+	12	0	AGO1,AGO2,AGO3	7mer-m8	aguGGUAACGAUUUCACGUUAa	||| || ||||||||||	cccCCAGGGC-AAAGUGCAAUc
MIMAT0019868	hsa-miR-4739	NM_016448	DTL	circRNA	chr1	212273684	212273710	+	3	0	AGO1,AGO2	7mer-m8	ucccgggGAGGCGA--GGAGGAGGGAa	|| :||| |||||||	ccccaagCUGUGCUGGAGACCUCCCUc
MIMAT0019899	hsa-miR-4756-5p	NM_016448	DTL	circRNA	chr1	212273689	212273710	+	3	0	AGO1,AGO2	7mer-m8	ucgucucucaCUCGCGGAGGGAc	||| |||||||	agcugugcugGAG-ACCUCCCUc
MIMAT0005952	hsa-miR-1321	NM_016448	DTL	circRNA	chr1	212273693	212273710	+	3	0	AGO1,AGO2	7mer-m8	uaguguaagUGGAGGGAc	||||||||	gugcuggagACCUCCCUc
MIMAT0005944	hsa-miR-1252-5p	NM_016448	DTL	circRNA	chr1	212273696	212273718	+	4	0	AGO1,AGO2	8mer	auuuaCUUAAGUUA-AAGGAAGa	|| || | |||||||	cuggaGACCUCCCUCUUCCUUCa
MIMAT0002818	hsa-miR-496	NM_016448	DTL	circRNA	chr1	212273705	212273726	+	4	0	AGO1,AGO2	7mer-m8	cucuaaccGGUACAUUAUGAGu	|| | |||||||	ucccucuuCCUUCAAAUACUCc
MIMAT0022695	hsa-miR-212-5p	NM_016448	DTL	circRNA	chr1	212273737	212273759	+	7	0	AGO1,AGO2	7mer-m8	ucAUUCGUCAGAUCUCGGUUCCa	||| ||| |||||||	auUAAAACCUCUCCUGCCAAGGc
MIMAT0011157	hsa-miR-2114-3p	NM_016448	DTL	circRNA	chr1	212273767	212273787	+	2	0	AGO2	7mer-m8	uucagggaacgaaCUCCGAGc	|||||||	cccaucaacagaaGAGGCUCu
MIMAT0027547	hsa-miR-6823-3p	NM_016448	DTL	circRNA	chr1	212273767	212273787	+	2	0	AGO2	7mer-m8	gaccucccuUCCUCUCCGAGu	|| ||||||||	cccaucaacAGAAGAGGCUCu
MIMAT0018194	hsa-miR-3150b-3p	NM_016448	DTL	circRNA	chr1	212273776	212273796	+	4	0	AGO2	7mer-m8	gguuggagcuGCUAGAGGAGu	| :|||||||	agaagaggcuCUGUCUCCUCc
MIMAT0019948	hsa-miR-4784	NM_016448	DTL	circRNA	chr1	212273779	212273796	+	3	0	AGO2	7mer-m8	agUCAGGGUCGUAGAGGAGu	|| |:| ::|||||||	agAGGCUC--UGUCUCCUCc
MIMAT0000455	hsa-miR-185-5p	NM_016448	DTL	circRNA	chr1	212273779	212273805	+	3	0	AGO2	7mer-m8	agUCCUUGACGGA--A---AGAGAGGu	||| |||:|| | |||||||	agAGGCUCUGUCUCCUCCGUCUCUCCc
MIMAT0019704	hsa-miR-4644	NM_016448	DTL	circRNA	chr1	212273783	212273805	+	3	0	AGO2	7mer-m8	gaAGACAGAGAAAAGAGAGAGGu	|||||||| | |||||||	gcUCUGUCUCCUCCGUCUCUCCc
MIMAT0016858	hsa-miR-4306	NM_016448	DTL	circRNA	chr1	212273788	212273805	+	3	0	AGO2	7mer-m8	auGACG-GAAAGAGAGGu	|| | | |||||||	guCUCCUCCGUCUCUCCc
MIMAT0003241	hsa-miR-576-5p	NM_016448	DTL	circRNA	chr1	212273823	212273840	+	4	0	AGO1-4,AGO2	8mer	uuUCUGCACCUCUUUAAUCUUa	|||:|| | |||||||	caAGAUGUCG----AUUAGAAa
MIMAT0002877	hsa-miR-513a-5p	NM_016448	DTL	circRNA	chr1	212273919	212273936	+	4	0	AGO1-4,AGO2	7mer-m8	uacuguggAGGGACACUu	|:|||||||	agcccuuaUUCCUGUGAg
MIMAT0000450	hsa-miR-149-5p	NM_016448	DTL	circRNA	chr1	212273919	212273941	+	4	0	AGO1-4,AGO2	8mer	cccucacuucugugcCUCGGUCu	|||||||	agcccuuauuccuguGAGCCAGa
MIMAT0003296	hsa-miR-627-5p	NM_016448	DTL	circRNA	chr1	212273983	212274004	+	3	0	AGO1-4	8mer	aggagaaaagaaucUCUGAGUg	|||||||	guaaagaggaggcuAGACUCAa
MIMAT0000730	hsa-miR-377-3p	NM_016448	DTL	circRNA	chr1	212274017	212274038	+	4	0	AGO1-4,AGO2	8mer	uguuuucaacggaaACACACUa	|||||||	gugugaaacaaaagUGUGUGAa
MIMAT0000730	hsa-miR-377-3p	NM_016448	DTL	circRNA	chr1	212274035	212274056	+	4	0	AGO1-4,AGO2	7mer-m8	ugUUUUCAACGGAAACACACUa	||:|||||: |||||||	ugAAGAGUUGUAACUGUGUGAc
MIMAT0015069	hsa-miR-3187-3p	NM_016448	DTL	circRNA	chr1	212274053	212274072	+	2	0	AGO1-4,AGO2	8mer	ggcgcgUCGGGGUACCGGUu	|||:: |||||||	ugacugAGCUUGAUGGCCAa
MIMAT0001638	hsa-miR-409-5p	NM_016448	DTL	circRNA	chr1	212274096	212274116	+	4	0	AGO1-4,AGO2	8mer	uaCGUUUCAACGAGCCCAUUGGa	|| : ||||| |||||||	guGCUGCCUUGCU--GGUAACCa
MIMAT0004957	hsa-miR-381	NM_016448	DTL	circRNA	chr1	212274176	212274195	+	8	0	AGO1-4,AGO2	7mer-m8	aggGGUGUCUGGGUCUCGGc	||| |:|||||||	guaCCAGUAUCUCAGAGCCu
MIMAT0000415	hsa-let-7i-5p	NM_016448	DTL	circRNA	chr1	212274223	212274245	+	6	0	AGO1-4,AGO2	7mer-m8	uugUCG-UGUUUGAUGAUGGAGu	||| ::::| :|||||||	gaaAGCUGUGGAACGCUACCUCu
MIMAT0000062	hsa-let-7a-5p	NM_016448	DTL	circRNA	chr1	212274226	212274245	+	6	0	AGO1-4,AGO2	7mer-m8	uuGAUAUGUUGGAUGAUGGAGu	||:|: ||| :|||||||	agCUGUGGAAC--GCUACCUCu
MIMAT0000063	hsa-let-7b-5p	NM_016448	DTL	circRNA	chr1	212274226	212274245	+	6	0	AGO1-4,AGO2	7mer-m8	uuGGUGUGUUGGAUGAUGGAGu	|:::: ||| :|||||||	agCUGUGGAAC--GCUACCUCu
MIMAT0000064	hsa-let-7c-5p	NM_016448	DTL	circRNA	chr1	212274226	212274245	+	6	0	AGO1-4,AGO2	7mer-m8	uuGGUAUGUUGGAUGAUGGAGu	|::|: ||| :|||||||	agCUGUGGAAC--GCUACCUCu
MIMAT0000065	hsa-let-7d-5p	NM_016448	DTL	circRNA	chr1	212274226	212274245	+	6	0	AGO1-4,AGO2	7mer-m8	uuGAUACGUUGGAUGAUGGAGa	||:|| ||| :|||||||	agCUGUGGAAC--GCUACCUCu
MIMAT0000066	hsa-let-7e-5p	NM_016448	DTL	circRNA	chr1	212274226	212274245	+	6	0	AGO1-4,AGO2	7mer-m8	uuGAUAUGUUGGAGGAUGGAGu	||:|: ||| |||||||	agCUGUGGAAC--GCUACCUCu
MIMAT0000067	hsa-let-7f-5p	NM_016448	DTL	circRNA	chr1	212274226	212274245	+	6	0	AGO1-4,AGO2	7mer-m8	uuGAUAUGUUAGAUGAUGGAGu	||:|: || | :|||||||	agCUGUGGAA-C-GCUACCUCu
MIMAT0000096	hsa-miR-98-5p	NM_016448	DTL	circRNA	chr1	212274226	212274245	+	6	0	AGO1-4,AGO2	7mer-m8	uuGUUAUGUUGAAUGAUGGAGu	| :|: ||| :|||||||	agCUGUGGAAC--GCUACCUCu
MIMAT0000414	hsa-let-7g-5p	NM_016448	DTL	circRNA	chr1	212274226	212274245	+	6	0	AGO1-4,AGO2	7mer-m8	uuGACAUGUUUGAUGAUGGAGu	||||: :||| :|||||||	agCUGUG-GAAC-GCUACCUCu
MIMAT0018980	hsa-miR-4458	NM_016448	DTL	circRNA	chr1	212274226	212274245	+	6	0	AGO1-4,AGO2	7mer-m8	aaGAAGGUGUG-GAUGGAGa	|| : : || |||||||	agCUGUGGAACGCUACCUCu
MIMAT0019036	hsa-miR-4500	NM_016448	DTL	circRNA	chr1	212274230	212274245	+	6	0	AGO1-4,AGO2	7mer-m8	uuCUUUGAUGAUGGAGu	|:||| :|||||||	guGGAAC-GCUACCUCu
MIMAT0004807	hsa-miR-624-3p	NM_016448	DTL	circRNA	chr1	212274242	212274262	+	7	0	AGO1-4,AGO2	7mer-m8	uccauuauGGUUAUGGAACAc	:::| |||||||	cucuuccuUUGAGACCUUGUg
MIMAT0004693	hsa-miR-330-5p	NM_016448	DTL	circRNA	chr1	212274283	212274307	+	3	1	AGO1-4	8mer	cgGAUUCU-GUGUC--CGGGUCUCu	| |||| |:|| |||||||	ggCAAAGAGAAUAGUUCCCCAGAGa
MIMAT0000756	hsa-miR-326	NM_016448	DTL	circRNA	chr1	212274286	212274307	+	2	1	AGO1-4	8mer	gacCUCCU-UC-CCGGGUCUCc	||| | || |||||||	aaaGAGAAUAGUUCCCCAGAGa
MIMAT0005924	hsa-miR-1270	NM_016448	DTL	circRNA	chr1	212274344	212274364	+	2	0	AGO2	7mer-m8	ugugucgagaAGGUAUAGAGGUc	||| |||||||	aggcugagaaUCC--AUCUCCAc
MIMAT0003289	hsa-miR-620	NM_016448	DTL	circRNA	chr1	212274345	212274364	+	2	0	AGO2	7mer-m8	uaaagauaUAGAUAGAGGUa	||| |||||||	ggcugagaAUCCAUCUCCAc
MIMAT0026640	hsa-miR-670-3p	NM_016448	DTL	circRNA	chr1	212276193	212276213	+	8	0	AGO1,AGO1-4,AGO2	8mer	aggacuuacuuaUACUCCUUu	||||||||	acgcccagcuccAUGAGGAAa
MIMAT0019776	hsa-miR-1343-3p	NM_016448	DTL	circRNA	chr1	212276225	212276246	+	12	0	AGO1,AGO1-4,AGO2	7mer-m8	cgcucucacgccCGGGGUCCUc	|:|||||||	cuuccauagaaaGUCCCAGGAg
MIMAT0027467	hsa-miR-6783-3p	NM_016448	DTL	circRNA	chr1	212276226	212276246	+	11	0	AGO1,AGO1-4,AGO2	7mer-m8	gauGUCUCCUCUUCGGGUCCUu	|| | || |: |||||||	uucCAUA-GAAAGUCCCAGGAg
MIMAT0004597	hsa-miR-140-3p	NM_016448	DTL	circRNA	chr1	212276239	212276259	+	5	0	AGO1-4,AGO2	7mer-m8	ggcaccaagauGGGACACCAu	::|||||||	cccaggaggacUUCUGUGGUc
MIMAT0003881	hsa-miR-668-3p	NM_016448	DTL	circRNA	chr1	212276351	212276373	+	4	1	AGO1,AGO1-4,AGO2	7mer-m8	caucacccggcucggCUCACUGu	|||||||	agaugaaaaauacaaGAGUGACu
MIMAT0025474	hsa-miR-6509-5p	NM_016448	DTL	circRNA	chr1	212276427	212276448	+	6	0	AGO1,AGO1-4,AGO2	7mer-m8	caagGUGACGGUG-AUGGAUUa	|:||| |: |||||||	ucaaCGCUGAAAUGUACCUAAu
MIMAT0001532	hsa-miR-448	NM_016448	DTL	circRNA	chr1	212276456	212276477	+	3	0	AGO1-4,AGO2	7mer-m8	uacccuGUAGGAUGUAUACGUu	||| |::|||||||	uacuacCAUAAUGUAUAUGCAg
MIMAT0005824	hsa-miR-1179	NM_016448	DTL	circRNA	chr1	212276478	212276497	+	2	0	AGO1-4	7mer-m8	gguuGGUUACUUUCUUACGAa	||:| |:| |||||||	cuucCCGA-GGAUGAAUGCUg
MIMAT0015018	hsa-miR-3146	NM_016448	DTL	circRNA	chr1	212276516	212276536	+	3	0	AGO1-4,AGO2	7mer-m8	ggUAAGAAAGAUAGGAUCGUAc	| |:| || | :|||||||	uaAAUUUGUC-ACUCUAGCAUu
MIMAT0000444	hsa-miR-126-5p	NM_016448	DTL	circRNA	chr1	212276567	212276587	+	3	0	AGO1,AGO1-4,AGO2	7mer-m8	gcgcaugguuuucAUUAUUAc	|||||||	uucaucuucucuaUAAUAAUg
MIMAT0000242	hsa-miR-129-5p	NM_016448	DTL	circRNA	chr1	212276592	212276613	+	1	1	AGO2	8mer	cguUCGGGU-CUGGCGUUUUUc	||::|| |: |||||||	cccAGUUCAUGGAGGCAAAAAa
MIMAT0002877	hsa-miR-513a-5p	NM_016448	DTL	circRNA	chr1	212276670	212276687	+	4	0	AGO2	8mer	uacuguggagGGACACUu	|||||||	cagcaugaggCCUGUGAa
MIMAT0004924	hsa-miR-876-5p	NM_016448	DTL	circRNA	chr1	212276684	212276705	+	4	0	AGO2	7mer-m8	accaCUAAGUGUUUCUUUAGGu	|: | || :||||||||	ugaaGGCUGACUGAGAAAUCCu
MIMAT0015042	hsa-miR-3167	NM_016448	DTL	circRNA	chr1	212276684	212276705	+	4	0	AGO2	7mer-m8	uguggucauaaagaCUUUAGGa	|||||||	ugaaggcugacugaGAAAUCCu
MIMAT0019953	hsa-miR-2467-3p	NM_016448	DTL	circRNA	chr1	212276689	212276710	+	4	0	AGO2	7mer-m8	ggacucggagagacGGAGACGa	|||||||	gcugacugagaaauCCUCUGCu
MIMAT0004614	hsa-miR-193a-5p	NM_016448	DTL	circRNA	chr1	212276697	212276719	+	5	0	AGO2	7mer-m8	aguagAGCGGGCG-UUUCUGGGu	|| :|:|| :|||||||	agaaaUCCUCUGCUGAAGACCCc
MIMAT0003320	hsa-miR-650	NM_016448	DTL	circRNA	chr1	212276716	212276738	+	5	0	AGO2	8mer	caGGACU--CUCGCGACGGAGGa	||||: |: ||||||||	ccCCUGGUUCUGUUCUGCCUCCa
MIMAT0017989	hsa-miR-3612	NM_016448	DTL	circRNA	chr1	212276718	212276738	+	5	0	AGO2	8mer	agguaAAGAGUUCUACGGAGGa	|||| : |||||||	ccuggUUCU-GUUCUGCCUCCa
MIMAT0015037	hsa-miR-3163	NM_016448	DTL	circRNA	chr1	212276734	212276755	+	5	0	AGO1-4,AGO2	7mer-m8	cagaaugacgggAGUAAAAUAu	| |||||||	cuccaacauguaUAAUUUUAUu
MIMAT0018199	hsa-miR-3924	NM_016448	DTL	circRNA	chr1	212276747	212276767	+	4	0	AGO1,AGO1-4,AGO2	8mer	ucaucGUCAGUGUAUAUGUAUa	:| |:: | |||||||	aauuuUAUUUG-AAAUACAUAa
MIMAT0018000	hsa-miR-23c	NM_016448	DTL	circRNA	chr1	212276796	212276820	+	3	0	AGO1-4,AGO2	7mer-m8	cccAUUAGUGACCG---UUACACUa	||| :|: |: |||||||	uuuUAAGUAUGUGUAAAAAUGUGAu
MIMAT0000078	hsa-miR-23a-3p	NM_016448	DTL	circRNA	chr1	212276798	212276820	+	3	0	AGO1-4,AGO2	7mer-m8	ccUUUAGGGAC--CGUUACACUa	||:| : || |||||||	uuAAGUAUGUGUAAAAAUGUGAu
MIMAT0004593	hsa-miR-130a-5p	NM_016448	DTL	circRNA	chr1	212276799	212276820	+	3	0	AGO1-4,AGO2	7mer-m8	cgUCUGUCAUCGUGUUACACUu	|| ||: | |||||||	uaAGUAUGUGUAAAAAUGUGAu
MIMAT0000418	hsa-miR-23b-3p	NM_016448	DTL	circRNA	chr1	212276800	212276820	+	3	0	AGO1-4,AGO2	7mer-m8	ccauUAGGGACCGUUACACUa	|| : | |||||||	aaguAUGUGUAAAAAUGUGAu
MIMAT0017392	hsa-miR-3200-5p	NM_016448	DTL	circRNA	chr1	212276809	212276829	+	3	0	AGO1-4,AGO2	8mer	uggaacACGCGGAAGAGUCUAa	||:| | |||||||	uaaaaaUGUG-AUGCUCAGAUa
MIMAT0000432	hsa-miR-141-3p	NM_016448	DTL	circRNA	chr1	212276833	212276855	+	4	0	AGO1-4,AGO2	8mer	ggUAGAAAUGGUC-UGUCACAAu	||:| ||:||| |||||||	acAUUUAUAUCAGUUCAGUGUUa
MIMAT0000682	hsa-miR-200a-3p	NM_016448	DTL	circRNA	chr1	212276833	212276855	+	4	0	AGO1-4,AGO2	8mer	ugUAGCAAUGGUC-UGUCACAAu	||: ||:||| |||||||	acAUUUAUAUCAGUUCAGUGUUa
MIMAT0000274	hsa-miR-217	NM_016448	DTL	circRNA	chr1	212276841	212276865	+	4	0	AGO1-4,AGO2	7mer-m8	agGUU-AGUCA-AGGACUACGUCAu	||: ||||| |: |||||||	auCAGUUCAGUGUUAAAAUGCAGUc
MIMAT0027515	hsa-miR-6807-3p	NM_016448	DTL	circRNA	chr1	212276842	212276865	+	3	0	AGO1-4,AGO2	7mer-m8	gacCCGGUU-CGUCCUUACGUCAc	| :||: |: ||||||||	ucaGUUCAGUGUUAAAAUGCAGUc
MIMAT0022717	hsa-miR-873	NM_016448	DTL	circRNA	chr1	212276846	212276868	+	9	0	AGO1-4,AGO2	7mer-m8	agggcccuugagUA-GUCAGAGg	|| |||||||	uucaguguuaaaAUGCAGUCUCu
MIMAT0027515	hsa-miR-6807-3p	NM_016448	DTL	circRNA	chr1	212276879	212276901	+	1	0	AGO1-4	7mer-m8	gacccgguucguccUUACGUCAc	||||||||	ucaucuuuauuuuaAAUGCAGUg
MIMAT0000274	hsa-miR-217	NM_016448	DTL	circRNA	chr1	212276880	212276901	+	1	0	AGO1-4	7mer-m8	agguuAGUCAAGGACUACGUCAu	|:| ||:: |||||||	caucuUUA-UUUUAAAUGCAGUg
MIMAT0027392	hsa-miR-6746-5p	NM_016448	DTL	circRNA	chr1	212276963	212276984	+	3	0	AGO1,AGO2	7mer-m8	gguccGGUGGAGGAAGAGGGCc	:|| | : |||||||	uucucUCAAAUAUAUCUCCCGu
MIMAT0000273	hsa-miR-216a-5p	NM_016448	DTL	circRNA	chr1	212276972	212276993	+	3	0	AGO1,AGO2	7mer-m8	agUGUCAACGGUCGACUCUAAu	|:| | ||: |||||||	auAUAUCUCCCGUAUGAGAUUu
MIMAT0002871	hsa-miR-500a-3p	NM_016448	DTL	circRNA	chr1	212277109	212277130	+	4	0	AGO1-4,AGO2	7mer-m8	guCUUAGGAACGGGUCCACGUa	|::|:: ::||||||||	ugGGGUUUGAAUUCAGGUGCAg
MIMAT0002813	hsa-miR-197	NM_016448	DTL	circRNA	chr1	212277268	212277290	+	7	0	AGO1-4,AGO2	7mer-m8	uuACUU-UCGGAUGGUACAUGUu	|||: |:| :||||||||	cuUGAGUUUCUUUUCAUGUACAu
MIMAT0000429	hsa-miR-137	NM_016448	DTL	circRNA	chr1	212277279	212277302	+	7	0	AGO1-4,AGO2	7mer-m8	gauGCGCAU-AAGAAUUCGUUAUu	| :||| | ||||||||	uuuCAUGUACAUAAAAAGCAAUAg
MIMAT0014990	hsa-miR-3127-5p	NM_016448	DTL	circRNA	chr1	212277303	212277326	+	6	0	AGO1-4,AGO2	7mer-m8	gaAGGGUAAGGUGU-UCGGGACUa	|:::| | :| | ||||||||	ccUUUUAGUAUAGAUAGCCCUGAg
MIMAT0000080	hsa-miR-24-3p	NM_016448	DTL	circRNA	chr1	212277308	212277329	+	6	0	AGO1-4,AGO2	8mer	gacaaggacgacuuGACUCGGu	|||||||	uaguauagauagccCUGAGCCa
MIMAT0002831	hsa-miR-519c-5p	NM_016448	DTL	circRNA	chr1	212277333	212277354	+	5	0	AGO1-4,AGO2	7mer-m8	gucuuucgcgAAGGGAGAUCUc	||::|||||||	aguaauagaaUUUUCUCUAGAu
MIMAT0002841	hsa-miR-518f-5p	NM_016448	DTL	circRNA	chr1	212277333	212277354	+	5	0	AGO1-4,AGO2	7mer-m8	cucuuucacgAAGGGAGAUCUc	||::|||||||	aguaauagaaUUUUCUCUAGAu
MIMAT0002845	hsa-miR-526a	NM_016448	DTL	circRNA	chr1	212277333	212277354	+	5	0	AGO1-4,AGO2	7mer-m8	gucuuucacgAAGGGAGAUCUc	||::|||||||	aguaauagaaUUUUCUCUAGAu
MIMAT0005449	hsa-miR-523-5p	NM_016448	DTL	circRNA	chr1	212277333	212277354	+	5	0	AGO1-4,AGO2	7mer-m8	gucuuucgcgAAGGGAGAUCUc	||::|||||||	aguaauagaaUUUUCUCUAGAu
MIMAT0005450	hsa-miR-518e-5p	NM_016448	DTL	circRNA	chr1	212277333	212277354	+	5	0	AGO1-4,AGO2	7mer-m8	gucuuucgcgAAGGGAGAUCUc	||::|||||||	aguaauagaaUUUUCUCUAGAu
MIMAT0005451	hsa-miR-522-5p	NM_016448	DTL	circRNA	chr1	212277333	212277354	+	5	0	AGO1-4,AGO2	7mer-m8	gucuuucgcgAAGGGAGAUCUc	||::|||||||	aguaauagaaUUUUCUCUAGAu
MIMAT0005452	hsa-miR-519a-5p	NM_016448	DTL	circRNA	chr1	212277333	212277354	+	5	0	AGO1-4,AGO2	7mer-m8	gucuuucgcgAAGGGAGAUCUc	||::|||||||	aguaauagaaUUUUCUCUAGAu
MIMAT0005454	hsa-miR-519b-5p	NM_016448	DTL	circRNA	chr1	212277333	212277354	+	5	0	AGO1-4,AGO2	7mer-m8	gucuuucgcgAAGGGAGAUCUc	||::|||||||	aguaauagaaUUUUCUCUAGAu
MIMAT0005455	hsa-miR-520c-5p	NM_016448	DTL	circRNA	chr1	212277333	212277354	+	5	0	AGO1-4,AGO2	7mer-m8	gucuuucacgAAGGGAGAUCUc	||::|||||||	aguaauagaaUUUUCUCUAGAu
MIMAT0005456	hsa-miR-518d-5p	NM_016448	DTL	circRNA	chr1	212277333	212277354	+	5	0	AGO1-4,AGO2	7mer-m8	gucuuucacgAAGGGAGAUCUc	||::|||||||	aguaauagaaUUUUCUCUAGAu
MIMAT0000444	hsa-miR-126-5p	NM_016448	DTL	circRNA	chr1	212277377	212277397	+	7	0	AGO1-4,AGO2	7mer-m8	gcgcauGGUUUUCAUUAUUAc	:| ||: |||||||	acugacUCUAAGUUAAUAAUg
MIMAT0015016	hsa-miR-3145-3p	NM_016448	DTL	circRNA	chr1	212277386	212277409	+	8	0	AGO1-4,AGO2	7mer-m8	guUAAGGUUUGUGAGUUUUAUAGa	:|| ||::: |||||||||	aaGUUAAUAAUGUGCAAAAUAUCu
MIMAT0003328	hsa-miR-653-5p	NM_016448	DTL	circRNA	chr1	212277415	212277435	+	7	0	AGO1-4,AGO2	8mer	gucaucucuaacaAAGUUGUg	|||||||	aucccuccccuuaUUCAACAa
MIMAT0002849	hsa-miR-812	NM_016448	DTL	circRNA	chr1	212277463	212277485	+	12	0	AGO1,AGO1-4,AGO2	8mer	cucuuucACGAAG-GGAAACAUc	| :||| ||||||||	uuuuauaUUUUUCACCUUUGUAa
MIMAT0002855	hsa-miR-1825	NM_016448	DTL	circRNA	chr1	212277465	212277485	+	12	0	AGO1,AGO1-4,AGO2	8mer	cuuucccGAAG-GGAAACAUc	:||| ||||||||	uuauauuUUUCACCUUUGUAa
MIMAT0000720	hsa-miR-1251	NM_016448	DTL	circRNA	chr1	212277500	212277520	+	12	0	AGO1,AGO1-4,AGO2	8mer	ugcaccuUAAAGGAGAUACAa	|| ::|||||||	gcuuuacAUACUUUCUAUGUa
MIMAT0015056	hsa-miR-3179	NM_016448	DTL	circRNA	chr1	212277525	212277548	+	4	0	AGO1,AGO1-4,AGO2	7mer-m8	ugcaAAUUUAAAGU--GGGGAAGa	|||:| | |||||||	uuacUUAGAAGGGAGCCCCCUUCc
MIMAT0000433	hsa-miR-142-5p	NM_016448	DTL	circRNA	chr1	212277582	212277604	+	1	1	AGO1-4	7mer-m8	ucaUCACGAAAGA--UGAAAUAc	|| || | | |||||||	cugAGGACUGUGUAGACUUUAUg
MIMAT0022300	hsa-miR-5590-3p	NM_016448	DTL	circRNA	chr1	212277584	212277604	+	1	1	AGO1-4	7mer-m8	aacgguAUGUACUUGAAAUAa	|:::| :|||||||	gaggacUGUGUAGACUUUAUg
MIMAT0000737	hsa-miR-382-5p	NM_016448	DTL	circRNA	chr1	212277625	212277645	+	1	0	AGO2	7mer-m8	gcUUAGGUGGUGCUUGUUGAAg	||||:|:: | :|||||||	aaAAUCUAUU-CUGACAACUUu
MIMAT0022276	hsa-miR-5581-3p	NM_016448	DTL	circRNA	chr1	212277676	212277698	+	1	0	AGO1-4	7mer-m8	ccUUGAAGAUCCU-CCGUACCUu	||| ||: | |||||||	guAACAACUGAAAUUGCAUGGAu
MIMAT0000428	hsa-miR-135a-5p	NM_016448	DTL	circRNA	chr1	212277723	212277745	+	1	0	AGO1-4	8mer	agugUAUCCUUAUUUUUCGGUAu	| | || |::|||||||	gagaAAAAUAAAAGGAAGCCAUa
MIMAT0000758	hsa-miR-135b-5p	NM_016448	DTL	circRNA	chr1	212277726	212277745	+	1	0	AGO1-4	8mer	agUGUAUCCUUACUUUUCGGUAu	| ||| || | :|||||||	aaAAAUA--AAAG-GAAGCCAUa
MIMAT0000275	hsa-miR-218-5p	NM_016448	DTL	circRNA	chr1	212277752	212277773	+	1	0	AGO1-4	7mer-m8	uguACCA-AUCUAGUUCGUGUu	|||| | | ||||||||	cucUGGUCAAAACCAAGCACAc
MIMAT0021042	hsa-miR-5009-3p	NM_016448	DTL	circRNA	chr1	212277777	212277798	+	2	0	AGO1-4	8mer	aaaaccugaaagUCUAAAUCCu	| |||||||	agccuuaacugaAUAUUUAGGa
MIMAT0022479	hsa-miR-5688	NM_016448	DTL	circRNA	chr1	212277810	212277833	+	2	0	AGO1-4	7mer-m8	cgAC-AAAAU-GUCCACAAACAAu	|| || || : ||||||||||	ucUGCUUAUAUUUGGUGUUUGUUu
MIMAT0002817	hsa-miR-495-3p	NM_016448	DTL	circRNA	chr1	212277812	212277833	+	2	0	AGO1-4	7mer-m8	uucuucacguggUACAAACAAa	:||||||||	ugcuuauauuugGUGUUUGUUu
MIMAT0000426	hsa-miR-132-3p	NM_016448	DTL	circRNA	chr1	212277823	212277844	+	2	0	AGO1-4	7mer-m8	gcugguACCGACAUCUGACAAu	|| :| | |||||||	gguguuUGUUUUUUGACUGUUg
MIMAT0000269	hsa-miR-212-3p	NM_016448	DTL	circRNA	chr1	212277824	212277844	+	2	0	AGO1-4	7mer-m8	ccggcACUGACCUCUGACAAu	|| :| |||||||	guguuUGUUUUUUGACUGUUg
MIMAT0003242	hsa-miR-577	NM_016448	DTL	circRNA	chr1	212277880	212277899	+	5	3	AGO1-4,AGO2	7mer-m8	gucCAUGGUUAUAAAAUAGAu	||| |: |: |||||||	ccaGUAACGCUG-UUUAUCUc
MIMAT0000751	hsa-miR-330-3p	NM_016448	DTL	circRNA	chr1	212277888	212277910	+	5	4	AGO1-4,AGO2	8mer	agAGACGUCCGGCACACGAAACg	| | :| :| |||||||	gcUGUUUAUCUCACUUGCUUUGa
MIMAT0004952	hsa-miR-665	NM_016448	DTL	circRNA	chr1	212277976	212277994	+	3	0	AGO1-4	7mer-m8	uccccgGAGUCGGAGGACCa	| || :|||||||	ucccuaCCCA-UCUCCUGGc
MIMAT0003329	hsa-miR-411-5p	NM_016448	DTL	circRNA	chr1	212278031	212278053	+	3	6	AGO1-4,AGO2	7mer-m8	gcaugcGAUAU-GC-CAGAUGAu	:|||| || |||||||	cagaaaUUAUACCGAGUCUACUg
MIMAT0019729	hsa-miR-4661-5p	NM_016448	DTL	circRNA	chr1	212278063	212278084	+	4	0	AGO1-4,AGO2	8mer	caguccUAGGUGUCUCGAUCAa	| ::: | |||||||	ugucucACUUGGAAAGCUAGUa
MIMAT0003338	hsa-miR-660-5p	NM_016448	DTL	circRNA	chr1	212278077	212278098	+	4	0	AGO1-4,AGO2	7mer-m8	guugaggcuAUACGUUACCCAu	| | |||||||	agcuaguacUUUUAAAUGGGUg
MIMAT0005796	hsa-miR-1271-5p	NM_016448	DTL	circRNA	chr1	212278079	212278103	+	4	0	AGO1-4,AGO2	8mer	acUCACGAACG---AUCCACGGUUc	||| ||| : |:||||||||	cuAGUACUUUUAAAUGGGUGCCAAa
MIMAT0000095	hsa-miR-96-5p	NM_016448	DTL	circRNA	chr1	212278085	212278103	+	2	0	AGO1-4	8mer	ucguuUUUACACGAUCACGGUUu	||||| :|||||||	cuuuuAAAUG----GGUGCCAAa
MIMAT0003247	hsa-miR-582-5p	NM_016448	DTL	circRNA	chr1	212278087	212278115	+	2	0	AGO1-4	8mer	ucAUUGACCAAC---UU---GUUGACAUu	||| ||| || || ||||||||	uuUAAAUGGGUGCCAAAGGUCAACUGUAa
MIMAT0022701	hsa-miR-506-5p	NM_016448	DTL	circRNA	chr1	212278148	212278169	+	3	0	AGO1-4,AGO2	8mer	aauucauuguggaAGGACUUAu	||||||||	gacuuugagcugaUCCUGAAUa
